# Supplementary material for: GC-MS based bioactive profiling of Phyllanthus niruri and its antibacterial potential through experimental and computational studies
Source: PLoS One. 2026 Jan 23;21(1):e0340866. doi: 10.1371/journal.pone.0340866 (PMC12829960; doi:10.1371/journal.pone.0340866)
Supplement: S1 Data — (XLSX) [file pone.0340866.s002.xlsx]

## Sheet: TPC
Total Phenolic Content (TPC)
Type	Concentration (µg/mL)	A1	A2	A3	Mean Absorbance (A)
Standard (Gallic acid)	62.5	0.11	0.12	0.13	0.12
	125	0.23	0.24	0.25	0.24
	250	0.47	0.48	0.47	0.48
	500	0.95	0.95	0.97	0.96
	1000	1.92	1.91	1.93	1.92
Type	Concentration (µg/mL)	absorbance	Mean
CTF	62.5	0.09	0.11
	125	0.1
	250	0.11
	500	0.12
	1000	0.13
TSF	62.5	0.08	0.1
	125	0.09
	250	0.1
	500	0.11
	1000	0.12
CSF	62.5	0.11	0.13
	125	0.12
	250	0.13
	500	0.14
	1000	0.15
ESF	62.5	0.17	0.19
	125	0.18
	250	0.19
	500	0.2
	1000	0.21
MSF	62.5	0.21	0.23
	125	0.22
	250	0.23
	500	0.24
	1000	0.25
AQSF	62.5	0.19	0.21
	125	0.2
	250	0.21
	500	0.22
	1000	0.23
				Mean conc (µg/ml)	Mean conc (gm/ml)	c	m
				387.5	0.0003875	0	0.0019
				Sample	Absorbance (y)	TPC (µg GAE/g)
				CTF	0.114209	60.11
				TSF	0.097299	51.21
				CSF	0.133228	70.12
				ESF	0.193914	102.06
				MSF	0.22629	119.1
				AQSF	0.210957	111.03

## Sheet: TFC
Total Flavanoid Content (TFC)
Type	Concentration (µg/mL)	A1	A2	A3	Mean Absorbance (A)
Standard (Catechin)	62.5	0.11	0.1	0.09	0.1
	125	0.2	0.21	0.19	0.2
	250	0.39	0.4	0.41	0.4
	500	0.81	0.79	0.8	0.8
	1000	1.6	1.59	1.58	1.59
Type	Concentration (ug/mL)	Absorbance	Mean
CTF	62.5	0.12	0.16
	125	0.15
	250	0.16
	500	0.17
	1000	0.2
TSF	62.5	0.14	0.16
	125	0.15
	250	0.16
	500	0.17
	1000	0.18
CSF	62.5	0.12	0.14
	125	0.13
	250	0.14
	500	0.15
	1000	0.16
ESF	62.5	0.14	0.18
	125	0.17
	250	0.18
	500	0.19
	1000	0.22
MSF	62.5	0.18	0.21
	125	0.2
	250	0.21
	500	0.22
	1000	0.24
AQSF	62.5	0.17	0.2
	125	0.19
	250	0.2
	500	0.21
	1000	0.23
				mean conc (µg/ml)	mean conc (gm/ml)	c	m
				387.5	0.0003875	0.0021	0.0016
				sample	absorbance (y)	TFC (µg CE/g)
				CTF	0.16	100.31
				TSF	0.16	101.01
				CSF	0.14	89.2
				ESF	0.18	109.09
				MSF	0.21	128.01
				AQSF	0.2	123.17

## Sheet: ZOI
Zone of Inhibition (ZOI)
Bacteria	Sample	Rep1	Rep2	Rep3	Mean	Standard deviation	mean ± standard deviation
Bacillus subtilis	MSF	10.29	10.5	10.71	10.5	0.21	10.5 ± 0.21
Bacillus subtilis	PSF
Bacillus subtilis	CTF	3.01	3.51	4.01	3.51	0.5	3.51 ± 0.5
Bacillus subtilis	CSF
Bacillus subtilis	ESF	14.58	15.1	15.62	15.1	0.52	15.1 ± 0.52
Bacillus subtilis	Che5	32.24	33.2	34.16	33.2	0.96	33.2 ± 0.96
Sarcinalutea	MSF	3.89	4.31	4.73	4.31	0.42	4.31 ± 0.42
Sarcinalutea	PSF	6.66	7.21	7.76	7.21	0.55	7.21 ± 0.55
Sarcinalutea	CTF	10.94	11.51	12.08	11.51	0.57	11.51 ± 0.57
Sarcinalutea	CSF	8.46	9.21	9.96	9.21	0.75	9.21 ± 0.75
Sarcinalutea	ESF	11.66	12.11	12.56	12.11	0.45	12.11 ± 0.45
Sarcinalutea	Che5	29.68	30.4	31.12	30.4	0.72	30.4 ± 0.72
Staphylococcus aureus	MSF	20.25	20.5	20.75	20.5	0.25	20.5 ± 0.25
Staphylococcus aureus	PSF	11.09	11.4	11.71	11.4	0.31	11.4 ± 0.31
Staphylococcus aureus	CTF	9.37	9.52	9.67	9.52	0.15	9.52 ± 0.15
Staphylococcus aureus	CSF	8.06	8.51	8.96	8.51	0.45	8.51 ± 0.45
Staphylococcus aureus	ESF	14.01	14.11	14.21	14.11	0.1	14.11 ± 0.1
Staphylococcus aureus	Che5	27.88	28.03	28.18	28.03	0.15	28.03 ± 0.15
Bacillus cereus	MSF	8.95	9.2	9.45	9.2	0.25	9.2 ± 0.25
Bacillus cereus	PSF	10.95	11.1	11.25	11.1	0.15	11.1 ± 0.15
Bacillus cereus	CTF	8.7	9.02	9.34	9.02	0.32	9.02 ± 0.32
Bacillus cereus	CSF	8.95	9.1	9.25	9.1	0.15	9.1 ± 0.15
Bacillus cereus	ESF	12.39	13.2	14.01	13.2	0.81	13.2 ± 0.81
Bacillus cereus	Che5	25.7	26.01	26.32	26.01	0.31	26.01 ± 0.31
E. coli	MSF	13.96	14.11	14.26	14.11	0.15	14.11 ± 0.15
E. coli	PSF	7.36	7.51	7.66	7.51	0.15	7.51 ± 0.15
E. coli	CTF	8.8	9.32	9.84	9.32	0.52	9+H31:H45
E. coli	CSF	8.99	9.2	9.41	9.2	0.21	9.2 ± 0.21
E. coli	ESF	16.68	17.2	17.72	17.2	0.52	17.2 ± 0.52
E. coli	Che5	26.67	27.02	27.37	27.02	0.35	27.02 ± 0.35
Shigella dysenteriae	MSF	11.3	11.51	11.72	11.51	0.21	11.51 ± 0.21
Shigella dysenteriae	PSF
Shigella dysenteriae	CTF
Shigella dysenteriae	CSF	5.53	6.4	7.27	6.4	0.87	6.4 ± 0.87
Shigella dysenteriae	ESF	16.45	17.4	18.35	17.4	0.95	17.4 ± 0.95
Shigella dysenteriae	Che5	29.86	30.01	30.16	30.01	0.15	30.01 ± 0.15
Vibrio mimicus	MSF	12.3	12.51	12.72	12.51	0.21	12.51 ± 0.21
Vibrio mimicus	PSF	10.85	11.1	11.35	11.1	0.25	11.1 ± 0.25
Vibrio mimicus	CTF	7.65	8	8.35	8	0.35	8 ± 0.35
Vibrio mimicus	CSF
Vibrio mimicus	ESF	15.06	16.01	16.96	16.01	0.95	16.01 ± 0.95
Vibrio mimicus	Che5	29.09	30.01	30.93	30.01	0.92	30.01 ± 0.92
parahaemolyticus	MSF	8.38	8.5	8.62	8.5	0.12	8.5 ± 0.12
parahaemolyticus	PSF	9	9.2	9.4	9.2	0.2	9.2 ± 0.2
parahaemolyticus	CTF	7.85	8.2	8.55	8.2	0.35	8.2 ± 0.35
parahaemolyticus	CSF	7.85	8.2	8.55	8.2	0.35	8.2 ± 0.35
parahaemolyticus	ESF	12.35	13.21	14.07	13.21	0.86	13.21 ± 0.86
parahaemolyticus	Che5	26.11	27.02	27.93	27.02	0.91	27.02 ± 0.91
Salmonella typhi	MSF	9.13	9.3	9.47	9.3	0.17	9.3 ± 0.17
Salmonella typhi	PSF	8.63	8.81	8.99	8.81	0.18	8.81 ± 0.18
Salmonella typhi	CTF	8.25	9.1	9.95	9.1	0.85	9.1 ± 0.85
Salmonella typhi	CSF
Salmonella typhi	ESF	13.76	14.4	15.04	14.4	0.64	14.4 ± 0.64
Salmonella typhi	Che5	29.97	30.02	30.07	30.02	0.05	30.02 ± 0.05

## Sheet: MIC
Minimum Inhibitory Control (MIC)
Bacteria	Sample	Rep1	Rep2	Rep3	Mean	Standard devietion	mean ± standard deviation
Bacillus subtilis	MSF	14.4	15.6	16.8	15.6	1.2	15.6 ± 1.2
Bacillus subtilis	PSF
Bacillus subtilis	CTF	23.9	25.4	26.9	25.4	1.5	25.4 ± 1.5
Bacillus subtilis	CSF
Bacillus subtilis	ESF	9.4	10.2	11	10.2	0.8	10.2 ± 0.8
Bacillus subtilis	Che5	0.48	0.5	0.52	0.5	0.02	0.5 ± 0.02
Sarcina lutea	MSF	18.7	20.1	21.5	20.1	1.4	20.1 ± 1.4
Sarcina lutea	PSF	11.6	12.5	13.4	12.5	0.9	12.5 ± 0.9
Sarcina lutea	CTF	7.6	8.31	9.02	8.31	0.71	8.31 ± 0.71
Sarcina lutea	CSF	13.1	14.2	15.3	14.2	1.1	14.2 ± 1.1
Sarcina lutea	ESF	5.99	6.5	7.01	6.5	0.51	6.5 ± 0.51
Sarcina lutea	Che5	0.47	0.5	0.53	0.5	0.03	0.5 ± 0.03
Staphylococcus aureus	MSF	8.1	8.71	9.32	8.71	0.61	8.71 ± 0.61
Staphylococcus aureus	PSF	12.8	14.01	15.22	14.01	1.21	14.01 ± 1.21
Staphylococcus aureus	CTF	17.19	18.2	19.21	18.2	1.01	18.2 ± 1.01
Staphylococcus aureus	CSF	15.59	16.5	17.41	16.5	0.91	16.5 ± 0.91
Staphylococcus aureus	ESF	4.99	5.4	5.81	5.4	0.41	5.4 ± 0.41
Staphylococcus aureus	Che5	0.24	0.25	0.26	0.25	0.01	0.25 ± 0.01
Bacillus cereus	MSF	11.5	12.31	13.12	12.31	0.81	12.31 ± 0.81
Bacillus cereus	PSF	8.81	9.51	10.21	9.51	0.7	9.51 ± 0.7
Bacillus cereus	CTF	10.1	11.01	11.92	11.01	0.91	11.01 ± 0.91
Bacillus cereus	CSF	10.01	10.81	11.61	10.81	0.8	10.81 ± 0.8
Bacillus cereus	ESF	5.4	5.81	6.22	5.81	0.41	5.81 ± 0.41
Bacillus cereus	Che5	0.48	0.5	0.52	0.5	0.02	0.5 ± 0.02
Escherichia coli	MSF	13.2	14.21	15.22	14.21	1.01	14.21 ± 1.01
Escherichia coli	PSF	16.8	18.01	19.22	18.01	1.21	18.01 ± 1.21
Escherichia coli	CTF	11.6	12.5	13.4	12.5	0.9	12.5 ± 0.9
Escherichia coli	CSF	15.7	16.8	17.9	16.8	1.1	16.8 ± 1.1
Escherichia coli	ESF	8.3	8.9	9.5	8.9	0.6	8.9 ± 0.6
Escherichia coli	Che5	0.48	0.5	0.52	0.5	0.02	0.5 ± 0.02
Shigella dysenteriae	MSF	18.19	19.5	20.81	19.5	1.31	19.5 ± 1.31
Shigella dysenteriae	PSF
Shigella dysenteriae	CTF
Shigella dysenteriae	CSF	16.09	17.2	18.31	17.2	1.11	17.2 ± 1.11
Shigella dysenteriae	ESF	7.3	7.8	8.3	7.8	0.5	7.8 ± 0.5
Shigella dysenteriae	Che5	0.24	0.25	0.26	0.25	0.01	0.25 ± 0.01
Vibrio mimicus	MSF	11.89	12.8	13.71	12.8	0.91	12.8 ± 0.91
Vibrio mimicus	PSF	10.71	11.51	12.31	11.51	0.8	11.51 ± 0.8
Vibrio mimicus	CTF
Vibrio mimicus	CSF
Vibrio mimicus	ESF	7.6	8.2	8.8	8.2	0.6	8.2 ± 0.6
Vibrio mimicus	Che5	0.24	0.25	0.26	0.25	0.01	0.25 ± 0.01
Vibrio parahaemolyticus	MSF	17.31	18.5	19.69	18.5	1.19	18.5 ± 1.19
Vibrio parahaemolyticus	PSF	12.3	13.2	14.1	13.2	0.9	13.2 ± 0.9
Vibrio parahaemolyticus	CTF	16	17.01	18.02	17.01	1.01	17.01 ± 1.01
Vibrio parahaemolyticus	CSF
Vibrio parahaemolyticus	ESF	10.6	11.31	12.02	11.31	0.71	11.31 ± 0.71
Vibrio parahaemolyticus	Che5	0.48	0.5	0.52	0.5	0.02	0.5 ± 0.02
Salmonella typhi	MSF	12.61	13.51	14.41	13.51	0.9	13.51 ± 0.9
Salmonella typhi	PSF	15.59	16.8	18.01	16.8	1.21	16.8 ± 1.21
Salmonella typhi	CTF	11.69	12.71	13.73	12.71	1.02	12.71 ± 1.02
Salmonella typhi	CSF
Salmonella typhi	ESF	8.91	9.51	10.11	9.51	0.6	9.51 ± 0.6
Salmonella typhi	Che5	0.24	0.25	0.26	0.25	0.01	0.25 ± 0.01

## Sheet: MBC
Minimum Bacterial Control (MBC)
Bacteria	Fraction	Rep1	Rep2	Rep3	Mean	Standard devietion	mean ± standard deviation
Bacillus subtilis	MSF	29.7	31.2	32.7	31.2	1.5	31.2 ± 1.5
Bacillus subtilis	PSF
Bacillus subtilis	CTF	48.79	50.8	52.81	50.8	2.01	50.8 ± 2.01
Bacillus subtilis	CSF
Bacillus subtilis	ESF	19.4	20.41	21.42	20.41	1.01	20.41 ± 1.01
Bacillus subtilis	Che-5	0.98	1.01	1.04	1.01	0.03	1.01 ± 0.03
Sarcina lutea	MSF	38.49	40.2	41.91	40.2	1.71	40.2 ± 1.71
Sarcina lutea	PSF	23.8	25.01	26.22	25.01	1.21	25.01 ± 1.21
Sarcina lutea	CTF	15.8	16.61	17.42	16.61	0.81	16.61 ± 0.81
Sarcina lutea	CSF	27.1	28.4	29.7	28.4	1.3	28.4 ± 1.3
Sarcina lutea	ESF	12.31	13.01	13.71	13.01	0.7	13.01 ± 0.7
Sarcina lutea	Che-5	0.97	1.01	1.05	1.01	0.04	1.01 ± 0.04
Staphylococcus aureus	MSF	16.6	17.41	18.22	17.41	0.81	17.41 ± 0.81
Staphylococcus aureus	PSF	26.51	28.01	29.51	28.01	1.5	28.01 ± 1.5
Staphylococcus aureus	CTF	34.6	36.4	38.2	36.4	1.8	36.4 ± 1.8
Staphylococcus aureus	CSF	31.3	33.01	34.72	33.01	1.71	33.01 ± 1.71
Staphylococcus aureus	ESF	10.3	10.81	11.32	10.81	0.51	10.81 ± 0.51
Staphylococcus aureus	Che-5	0.49	0.51	0.53	0.51	0.02	0.51 ± 0.02
Bacillus cereus	MSF	23.6	24.61	25.62	24.61	1.01	24.61 ± 1.01
Bacillus cereus	PSF	18.11	19.01	19.91	19.01	0.9	19.01 ± 0.9
Bacillus cereus	CTF	21	22.01	23.02	22.01	1.01	22.01 ± 1.01
Bacillus cereus	CSF	20.59	21.6	22.61	21.6	1.01	21.6 ± 1.01
Bacillus cereus	ESF	11.1	11.61	12.12	11.61	0.51	11.61 ± 0.51
Bacillus cereus	Che-5	0.98	1.01	1.04	1.01	0.03	1.01 ± 0.03
Escherichia coli	MSF	27.2	28.4	29.6	28.4	1.2	28.4 ± 1.2
Escherichia coli	PSF	34.51	36.01	37.51	36.01	1.5	36.01 ± 1.5
Escherichia coli	CTF	23.8	25.01	26.22	25.01	1.21	25.01 ± 1.21
Escherichia coli	CSF	32.19	33.6	35.01	33.6	1.41	33.6 ± 1.41
Escherichia coli	ESF	17.01	17.81	18.61	17.81	0.8	17.81 ± 0.8
Escherichia coli	Che-5	0.98	1.01	1.04	1.01	0.03	1.01 ± 0.03
Shigella dysenteriae	MSF	37.4	39.01	40.62	39.01	1.61	39.01 ± 1.61
Shigella dysenteriae	PSF
Shigella dysenteriae	CTF
Shigella dysenteriae	CSF	33	34.4	35.8	34.4	1.4	34.4 ± 1.4
Shigella dysenteriae	ESF	14.91	15.61	16.31	15.61	0.7	15.61 ± 0.7
Shigella dysenteriae	Che-5	0.49	0.51	0.53	0.51	0.02	0.51 ± 0.02
Vibrio mimicus	MSF	24.41	25.61	26.81	25.61	1.2	25.61 ± 1.2
Vibrio mimicus	PSF	22	23.01	24.02	23.01	1.01	23.01 ± 1.01
Vibrio mimicus	CTF
Vibrio mimicus	CSF
Vibrio mimicus	ESF	15.61	16.41	17.21	16.41	0.8	16.41 ± 0.8
Vibrio mimicus	Che-5	0.49	0.51	0.53	0.51	0.02	0.51 ± 0.02
Vibrio parahaemolyticus	MSF	35.5	37.01	38.52	37.01	1.51	37.01 ± 1.51
Vibrio parahaemolyticus	PSF	25.21	26.41	27.61	26.41	1.2	26.41 ± 1.2
Vibrio parahaemolyticus	CTF	32.51	34.01	35.51	34.01	1.5	34.01 ± 1.5
Vibrio parahaemolyticus	CSF
Vibrio parahaemolyticus	ESF	21.6	22.61	23.62	22.61	1.01	22.61 ± 1.01
Vibrio parahaemolyticus	Che-5	0.981	1.011	1.041	1.011	0.03	1.011 ± 0.03
Salmonella typhi	MSF	25.81	27.01	28.21	27.01	1.2	27.01 ± 1.2
Salmonella typhi	PSF	32.1	33.6	35.1	33.6	1.5	33.6 ± 1.5
Salmonella typhi	CTF	24.21	25.41	26.61	25.41	1.2	25.41 ± 1.2
Salmonella typhi	CSF
Salmonella typhi	ESF	18.2	19.01	19.82	19.01	0.81	19.01 ± 0.81
Salmonella typhi	Che-5	0.49	0.51	0.53	0.51	0.02	0.51 ± 0.02
